# Supplementary material for: Integrated Analysis of DNA Methylation and Transcriptomic Dynamics in the Grape Variety ‘Cabernet Franc’ at Early and Late Stages of Fruit Development
Source: Plants (Basel). 2026 Jun 12;15(12):1815. doi: 10.3390/plants15121815 (PMC13307283; doi:10.3390/plants15121815)
Supplement: Supplementary file 1 [file plants-15-01815-s001.zip]

Archive with 2 entries (2 files):
- supplementary data.xls
- supplementary.pdf
