# Supplementary material for: Integrated Analysis of DNA Methylation and Transcriptomic Dynamics in the Grape Variety ‘Cabernet Franc’ at Early and Late Stages of Fruit Development
Source: Plants (Basel). 2026 Jun 12;15(12):1815. doi: 10.3390/plants15121815 (PMC13307283; doi:10.3390/plants15121815)
Supplement: Supplementary file 1 [file plants-15-01815-s001.zip › supplementary data.xls]

## Sheet: Promoter_CG_hyperDMR_downDEG
Gene	meth.diff	log2FoldChange
VIT_205s0077g01330	59.2292	-5.55832

## Sheet: Promoter_CG_hypoDMR_upDEG
Gene	meth.diff	log2FoldChange
VIT_211s0016g04160	-38.9344	9.07763
VIT_217s0000g05580	-38.8497	8.87923
VIT_217s0000g05580	-38.8497	8.87923

## Sheet: Promoter_CG_hypoDMR_downDEG
Gene	meth.diff	log2FoldChange
VIT_200s0226g00070	-30.8981	-5.84442
VIT_200s0373g00010	-46.9953	-1.70858
VIT_200s0956g00020	-46.1145	-4.05179
VIT_201s0010g03060	-15.3273	-2.82927
VIT_201s0011g01050	-31.713	2.94973
VIT_201s0011g01860	-34.5604	1.97608
VIT_201s0011g04940	-39.4231	-2.41069
VIT_201s0011g06080	-53.9659	-1.4787
VIT_201s0011g06250	-33.3851	2.53283
VIT_202s0025g02190	-17.4932	-2.06906
VIT_202s0025g02590	-14.0266	-2.50044
VIT_202s0025g04730	-30.3491	11.277
VIT_202s0087g00250	-34.1394	1.56577
VIT_202s0087g00380	-41.0553	-1.12326
VIT_202s0087g00380	-41.0553	-1.12326
VIT_203s0017g01470	-19.3563	-6.35023
VIT_203s0038g03730	-64.7501	1.29665
VIT_203s0063g00120	-28.0076	2.6679
VIT_204s0044g01260	-48.4678	-1.28119
VIT_204s0044g01260	-48.4678	-1.28119
VIT_204s0044g01850	-51.1979	1.15869
VIT_205s0029g01420	-40.1617	-1.51651
VIT_205s0049g01480	-22.4971	-1.39983
VIT_205s0062g01280	-33.7273	-5.21473
VIT_205s0062g01280	-33.7273	-5.21473
VIT_205s0077g01090	-36.2648	1.46076
VIT_205s0094g00820	-34.4344	-1.37444
VIT_205s0094g01030	-56.2582	-5.52659
VIT_205s0165g00080	-41.4672	10.7219
VIT_206s0004g04110	-47.8569	5.09266
VIT_206s0004g04170	-35.9195	-1.67148
VIT_206s0004g07800	-46.9098	1.15795
VIT_206s0004g07800	-46.9098	1.15795
VIT_206s0061g01540	-33.9733	-1.17244
VIT_207s0005g04480	-19.7455	-2.39934
VIT_207s0031g01910	-48.5624	-3.36237
VIT_207s0129g00280	-42.9487	-1.49851
VIT_207s0197g00250	-24.0078	2.64126
VIT_208s0007g00540	-32.7347	3.28805
VIT_208s0007g08200	-31.6601	2.4981
VIT_208s0040g01200	-35.9811	3.36581
VIT_208s0040g03300	-37.5792	-1.08571
VIT_208s0058g00660	-44.6039	-8.06647
VIT_208s0058g01070	-42.0561	-2.70595
VIT_209s0002g04170	-38.1581	-2.08009
VIT_209s0002g05730	-31.1275	-2.58396
VIT_209s0002g06210	-37.6992	-2.13449
VIT_210s0003g01430	-29.2927	1.47457
VIT_210s0116g01800	-21.7421	1.12676
VIT_211s0016g01480	-22.0211	-5.7839
VIT_211s0016g01850	-38.3298	-2.08271
VIT_211s0037g00190	-20.2919	-1.01511
VIT_211s0052g00535	-38.6905	-3.85418
VIT_211s0052g00630	-39.3772	3.72482
VIT_212s0028g02090	-34.5402	-6.19808
VIT_212s0034g02570	-30.0637	-2.18168
VIT_212s0035g00420	-46.0876	1.1116
VIT_212s0035g01045	-35.6511	-2.10407
VIT_212s0035g01350	-43.0976	1.75634
VIT_212s0057g00210	-36.4469	-6.81167
VIT_212s0059g01100	-47.3653	1.59906
VIT_212s0059g01100	-47.3653	1.59906
VIT_213s0047g00230	-43.7255	5.84401
VIT_213s0047g00720	-33.1904	-1.11627
VIT_213s0067g00990	-49.4907	-1.19839
VIT_213s0074g00730	-41.2171	-1.99564
VIT_214s0060g00410	-29.3168	1.16523
VIT_214s0060g01970	-37.1274	-1.82115
VIT_214s0066g00610	-30.4348	1.43136
VIT_214s0066g02130	-57.9787	-1.76172
VIT_214s0108g01000	-33.0189	-2.52636
VIT_214s0108g01020	-29.6296	-4.20914
VIT_214s0219g00230	-62.0461	-6.19374
VIT_215s0048g01230	-44.6507	1.16631
VIT_216s0050g02510	-43.5345	4.99993
VIT_216s0100g00990	-32.0675	7.95354
VIT_216s0100g01010	-34.2586	7.28478
VIT_216s0148g00180	-35.801	4.17274
VIT_217s0000g04840	-40.0054	-1.56532
VIT_217s0000g05110	-52.4611	3.99716
VIT_217s0000g05920	-17.729	1.57784
VIT_217s0000g09820	-39.1304	-1.01115
VIT_218s0001g06350	-30.3819	-1.87414
VIT_218s0001g11930	-38.3645	3.57429
VIT_218s0001g14270	-19.5799	-4.63084
VIT_218s0001g14910	-15.0219	-4.9312
VIT_218s0075g00270	-57.0806	-1.66846
VIT_219s0014g00450	-47.0418	4.06724
VIT_219s0014g00450	-47.0418	4.06724
VIT_219s0014g04780	-32.4583	1.47391
VIT_219s0015g01000	-56.9214	2.17966
VIT_219s0177g00320	-33.7662	-1.2022

## Sheet: Gene_CG_hyperDMR_upDEG
Gene	meth.diff	log2FoldChange
VIT_201s0011g04870	31.9444	1.56947
VIT_204s0044g00710	32.2121	1.39479
VIT_204s0044g00710	32.2121	1.39479
VIT_211s0016g05600	13.8297	1.87159
VIT_211s0037g00730	41.452	1.39156
VIT_211s0037g00730	41.452	1.39156

## Sheet: Gene_CG_hyperDMR_downDEG
Gene	meth.diff	log2FoldChange
VIT_200s0391g00070	25	-2.78363
VIT_201s0146g00510	41.2505	-5.62292

## Sheet: Gene_CG_hypoDMR_upDEG
Gene	meth.diff	log2FoldChange
VIT_200s0153g00050	-31.0036	1.00607
VIT_200s0317g00110	-36.6226	5.2641
VIT_200s0531g00030	-48.5507	1.77499
VIT_201s0010g00980	-13.49	1.84873
VIT_201s0011g01860	-34.5604	1.97608
VIT_201s0146g00350	-33.5259	5.8972
VIT_202s0012g00500	-28.8948	10.9273
VIT_202s0012g00500	-28.8948	10.9273
VIT_202s0012g00500	-28.8948	10.9273
VIT_202s0012g02190	-42.8646	1.81471
VIT_202s0025g04730	-30.3491	11.277
VIT_202s0033g01120	-46.7928	3.53566
VIT_202s0033g01120	-46.7928	3.53566
VIT_202s0033g01120	-46.7928	3.53566
VIT_202s0033g01120	-46.7928	3.53566
VIT_202s0033g01120	-46.7928	3.53566
VIT_202s0033g01120	-46.7928	3.53566
VIT_202s0087g00720	-48.4848	3.88285
VIT_204s0008g06720	-39.7967	1.37619
VIT_204s0008g06720	-39.7967	1.37619
VIT_204s0044g01560	-35.6808	2.34605
VIT_204s0210g00030	-38.7377	1.99235
VIT_205s0020g01910	-39.2662	1.52519
VIT_205s0020g01910	-39.2662	1.52519
VIT_205s0020g02770	-40.2508	1.0543
VIT_205s0049g00960	-48.3617	2.36837
VIT_205s0051g00590	-50.3298	1.85784
VIT_206s0004g01140	-27.6596	1.47258
VIT_206s0004g01140	-27.6596	1.47258
VIT_206s0004g01560	-30.6295	1.65107
VIT_206s0004g02130	-45.2101	3.91644
VIT_206s0004g04940	-29.6082	1.18158
VIT_206s0004g04940	-29.6082	1.18158
VIT_206s0004g05650	-41.2169	2.61405
VIT_207s0095g00660	-29.722	1.78627
VIT_207s0151g00800	-24.5707	1.87105
VIT_207s0151g00800	-24.5707	1.87105
VIT_208s0007g07440	-18.0344	1.52462
VIT_208s0007g08310	-29.1289	2.43614
VIT_208s0040g01170	-37.8942	1.66937
VIT_208s0040g01170	-37.8942	1.66937
VIT_208s0040g01200	-35.9811	3.36581
VIT_208s0058g00880	-48.6905	1.16813
VIT_211s0016g01070	-33.748	1.58207
VIT_211s0016g02200	-17.4716	2.2592
VIT_211s0016g02830	-29.837	1.33502
VIT_211s0016g03660	-30.1068	2.17123
VIT_211s0065g00370	-35.9649	1.44511
VIT_212s0059g01800	-59.8551	2.17201
VIT_212s0142g00760	-38.2638	3.80119
VIT_212s0142g00760	-38.2638	3.80119
VIT_213s0101g00460	-43.9786	2.18712
VIT_214s0006g01990	-50.3721	1.17299
VIT_214s0066g00610	-30.4348	1.43136
VIT_214s0068g00640	-29.0625	1.73855
VIT_214s0068g00640	-29.0625	1.73855
VIT_214s0108g00430	-31.9106	2.81256
VIT_215s0046g01300	-30.8701	2.84682
VIT_215s0048g00190	-40.6306	6.8617
VIT_215s0048g01920	-44.6791	1.05063
VIT_216s0039g00910	-35.8355	1.09909
VIT_216s0039g01210	-46.7282	1.3678
VIT_216s0098g01150	-26.4944	5.93303
VIT_217s0000g03340	-37.4663	1.10914
VIT_217s0000g05570	-52.5059	1.94192
VIT_217s0000g05570	-52.5059	1.94192
VIT_217s0000g05570	-52.5059	1.94192
VIT_217s0000g07470	-30.0609	1.4066
VIT_218s0001g01380	-38.8722	3.87182
VIT_218s0001g05800	-46.324	2.08082
VIT_218s0001g06070	-38.7255	6.00138
VIT_219s0014g02770	-36.6667	1.68178
VIT_219s0014g02770	-36.6667	1.68178
VIT_219s0014g02770	-36.6667	1.68178
VIT_219s0014g03140	-70.3408	1.21793
VIT_219s0014g04130	-44.4563	1.52489
VIT_219s0015g01290	-31.7355	1.39149
VIT_219s0015g01290	-31.7355	1.39149
VIT_219s0027g00230	-35.5271	5.58845
VIT_219s0177g00100	-42.8085	1.55493

## Sheet: Gene_CG_hypoDMR_downDEG
Gene	meth.diff	log2FoldChange
VIT_200s0218g00110	-42.8781	-2.13148
VIT_200s0475g00010	-43.8647	-1.36533
VIT_200s0499g00020	-16.543	-12.4477
VIT_200s0558g00010	-25.2296	-1.17338
VIT_200s2086g00010	-27.746	-3.29383
VIT_201s0150g00390	-40.5625	-4.94935
VIT_201s0244g00070	-42.6596	-1.21133
VIT_202s0025g03590	-37.6053	-3.19193
VIT_202s0025g04120	-45.312	-2.76021
VIT_202s0025g04120	-45.312	-2.76021
VIT_202s0025g04130	-47.9487	-1.71353
VIT_203s0180g00200	-36.2727	-2.25598
VIT_204s0008g00440	-32.8673	-2.21713
VIT_204s0008g00880	-28.4982	-3.85189
VIT_204s0008g01980	-34.935	-10.1526
VIT_204s0008g01980	-34.935	-10.1526
VIT_204s0023g01550	-59.1073	-2.59228
VIT_204s0023g02650	-40.303	-5.03801
VIT_204s0043g00840	-37.0304	-1.25903
VIT_204s0043g00840	-37.0304	-1.25903
VIT_204s0044g00060	-47.7778	-3.82592
VIT_204s0044g00060	-47.7778	-3.82592
VIT_204s0044g01670	-38.9733	-3.04058
VIT_205s0020g04190	-55.8824	-1.96473
VIT_205s0029g00170	-30.2302	-4.13392
VIT_205s0049g02080	-34.7176	-2.87612
VIT_205s0051g00010	-64.3324	-1.61012
VIT_205s0077g01220	-30.163	-1.0778
VIT_205s0094g00920	-29.036	-2.80425
VIT_206s0004g01910	-48.3014	-1.5237
VIT_206s0004g03020	-38.6028	-2.96592
VIT_206s0004g03400	-25.939	-3.69984
VIT_206s0004g05790	-54.4426	-3.62323
VIT_206s0009g00880	-33.5543	-1.12913
VIT_206s0061g00360	-57.2468	-5.29888
VIT_206s0061g00360	-57.2468	-5.29888
VIT_206s0080g00150	-42.4017	-4.07434
VIT_206s0080g00150	-42.4017	-4.07434
VIT_207s0005g00780	-50.2917	-4.4558
VIT_207s0005g01480	-44.7179	-1.01512
VIT_207s0031g01910	-48.5624	-3.36237
VIT_207s0031g02170	-41.7803	-2.46113
VIT_207s0104g00410	-30.3248	-4.16849
VIT_207s0129g00220	-41.2675	-1.29407
VIT_207s0129g00220	-41.2675	-1.29407
VIT_208s0007g01850	-30.8848	-2.79066
VIT_208s0007g03710	-41.8182	-1.23279
VIT_208s0007g06180	-44.0493	-1.28283
VIT_208s0007g06180	-44.0493	-1.28283
VIT_209s0002g04080	-67.0544	-4.41319
VIT_209s0002g06290	-31.8698	-3.65086
VIT_209s0002g06770	-38.0213	-1.69403
VIT_209s0002g06770	-38.0213	-1.69403
VIT_209s0018g01790	-36.718	-2.01253
VIT_211s0016g01470	-33.5475	-1.11305
VIT_212s0028g01110	-44.2005	-1.96988
VIT_212s0028g01110	-44.2005	-1.96988
VIT_212s0035g01720	-35.5202	-5.64766
VIT_212s0035g01720	-35.5202	-5.64766
VIT_212s0057g00560	-46.7391	-1.64133
VIT_212s0057g01450	-30.666	-2.60735
VIT_212s0057g01450	-30.666	-2.60735
VIT_212s0059g01220	-28.0796	-4.16056
VIT_212s0059g01430	-43.692	-3.04686
VIT_213s0019g02330	-30.2151	-2.34349
VIT_213s0019g02330	-30.2151	-2.34349
VIT_213s0019g02330	-30.2151	-2.34349
VIT_213s0064g00190	-21.8461	-1.26918
VIT_213s0067g00910	-51.8941	-2.04546
VIT_213s0067g00990	-49.4907	-1.19839
VIT_213s0067g00990	-49.4907	-1.19839
VIT_213s0067g01450	-32.1695	-1.75671
VIT_214s0030g00860	-43.4491	-3.83274
VIT_214s0060g01570	-61.1691	-2.5245
VIT_214s0083g00640	-46.9251	-1.59743
VIT_215s0021g01880	-39.5664	-7.08343
VIT_215s0046g02030	-34.7696	-2.79078
VIT_216s0013g00220	-30.2394	-3.51103
VIT_216s0013g00220	-30.2394	-3.51103
VIT_216s0098g00720	-45.8384	-1.00309
VIT_216s0098g01090	-25.2874	-1.26983
VIT_216s0100g00710	-41.2364	-5.19219
VIT_216s0100g00710	-41.2364	-5.19219
VIT_217s0000g03910	-38.123	-3.91453
VIT_217s0000g04130	-34.1755	-2.48225
VIT_217s0000g05840	-37.8788	-2.69364
VIT_217s0000g08870	-28.1667	-1.62963
VIT_217s0053g00710	-38.9185	-4.50257
VIT_217s0053g00740	-46.1412	-6.70838
VIT_218s0001g06790	-31.4958	-4.68071
VIT_218s0001g13230	-48.7942	-6.19693
VIT_218s0122g00420	-15.1282	-5.84922

## Sheet: Promoter_CHG_hyperDMR_upDEG
Gene	meth.diff	log2FoldChange
VIT_218s0001g03880	64.7173	1.91486

## Sheet: Promoter_CHG_hyperDMR_downDEG
Gene	meth.diff	log2FoldChange
VIT_216s0115g00160	33.6388	-1.40526

## Sheet: Promoter_CHG_hypoDMR_upDEG
Gene	meth.diff	log2FoldChange
VIT_200s1321g00010	-22.1029	3.98308
VIT_202s0025g03510	-28.564	1.29144
VIT_205s0077g01550	-47.0402	8.34434
VIT_206s0009g03000	-40.9688	1.28894
VIT_208s0040g02610	-22.9374	1.81852
VIT_209s0002g01000	-28.3699	5.36265
VIT_215s0021g00540	-47.0732	2.99641
VIT_217s0000g05920	-17.729	1.57784
VIT_218s0001g11930	-38.3645	3.57429

[truncated: 13 more sheets: Promoter_CHG_hypoDMR_downDEG, Gene_CHG_hyperDMR_upDEG, Gene_CHG_hyperDMR_downDEG, Gene_CHG_hypoDMR_upDEG, Gene_CHG_hypoDMR_downDEG, Promoter_CHH_hyperDMR_upDEG, Promoter_CHH_hyperDMR_downDEG, Promoter_CHH_hypoDMR_upDEG, Promoter_CHH_hypoDMR_downDEG, Gene_CHH_hyperDMR_upDEG, Gene_CHH_hyperDMR_downDEG, Gene_CHH_hypoDMR_upDEG, Gene_CHH_hypoDMR_downDEG]
